# Supplementary material for: An informed regression-based knowledge distillation framework for simultaneous prediction of physical and mechanical properties of thermoset epoxy polymers
Source: Sci Rep. 2026 Jul 16;16:22411. doi: 10.1038/s41598-026-61931-7 (PMC13376364; doi:10.1038/s41598-026-61931-7)
Supplement: Supplementary file 2 — Supplementary Information 2. [file 41598_2026_61931_MOESM2_ESM.csv]

Resin Smiles	Resin mol. Wt (g/mol)	Hardener1 Smiles	Hardener2 Smiles	Hardener1 mol wt. (g/mol)	Hardener2 mol wt. (g/mol)	Stoichiometeric Ratio	Curing temp (�C)	Test temperature	Strain rate	E (GPa)	Tensile strength (MPa)	Flexural strength (MPa)	Adhesive strength (MPa)	Density (g/cm^3)	Tg (�C)
CC(C)(c1ccc(cc1)OCC2CO2)c3ccc(cc3)OCC4CO4	174	CO[Si](CCCN)(OC)OC		179.29		1	180						4.13		155.00
CC(C)(c1ccc(cc1)OCC2CO2)c3ccc(cc3)OCC4CO4	174	c1cc(ccc1N)S(=O)(=O)c2ccc(cc2)N		248.3		1	210						5.81		185.00
C(COCC1CO1)OCC2CO2	174.19	NCCNCCN		103.17		1	NA								-0.15
C1C(O1)COCCCCOCC2CO2	202.25	c1cc(ccc1Cc2ccc(cc2)N)N		198		1									81.85
C1C(O1)COCCCCOCC2CO2	202.25	C(CN)N		60.1		1									6.85
C1C(O1)COCCCCOCC2CO2	202.25	c1cc(ccc1N)S(=O)(=O)c2ccc(cc2)N		248.3		1	NA							1.256	77.85
C1C(O1)COCC(CO)OCC1CO1	204.22	Cc2cc(Cc1ccc(N)c(C)c1)ccc2N		238.41		1	180			5.81	56.12	87.67	16.36		78.20
C1C(O1)COCC(CO)OCC1CO1	204.22	CC1(CC(CC(C1)(C)CN)N)C		170		1	160			4.58	49.12	72.67	18.06		65.50
C1C(O1)COCC(CO)OCC1CO1	204.22	CC(COCC(C)OCC(C)OCC(C)N)N		230		1	130			0.03	2.81		8.91		12.60
c3cc(OCC1CO1)cc(OCC2CO2)c3	222.24	C(CN)CN		74.125		1	NA								90.85
c2cc(OCC1CO1)ccc2OCC3CO3	222.23	NCCNCCN		103.17		1	NA								101.85
c3cc(OCC1CO1)cc(OCC2CO2)c3	222.24	c1cc(cc(c1)N)N		108.14		1	NA								141.85
c3cc(OCC1CO1)cc(OCC2CO2)c3	222.24	c1cc([nH]c(=N)c1)N		109.129		1	NA								142.35
c3cc(OCC1CO1)cc(OCC2CO2)c3	222.23	C(CCCN)CCN		116.125		1	NA								78.85
c2cc(OCC1CO1)ccc2OCC3CO3	222.23	c1cc(ccc1Cc2ccc(cc2)N)N		198		1	NA								128.85
c3cc(OCC1CO1)cc(OCC2CO2)c3	222.23	C(CCCCCCN)CCCCCN		200.364		1	NA								60.85
c2cc(OCC1CO1)ccc2OCC3CO3	222.23	c1cc(ccc1N)S(=O)(=O)c2ccc(cc2)N		248.3		1	NA								152.71
c3cc(N(CC1CO1)CC2CO2)ccc3OCC4CO4	277.32	c1cc(ccc1Cc2ccc(cc2)N)N		198		1	230							1.332	220.85
c3cc(N(CC1CO1)CC2CO2)ccc3OCC4CO4	277.32	c1cc(ccc1N)S(=O)(=O)c2ccc(cc2)N		248.3		1	NA							1.233	249.85
c3cc(N(CC1CO1)CC2CO2)ccc3OCC4CO4	277.32	C(CCN)CN		92.124		1									136.85
c3cc(N(CC1CO1)CC2CO2)ccc3OCC4CO4	277.32	C(CCCN)CCN		116.13		1									116.85
c3cc(N(CC1CO1)CC2CO2)ccc3OCC4CO4	277.32	C(CCCCCCN)CCCCCN		200.364		1									112.85
c3cc(N(CC1CO1)CC2CO2)ccc3OCC4CO4	277.32	c1cc(ccc1N)S(=O)(=O)c2ccc(cc2)N		248.3		1	180								285.00
c1cc(ccc1Cc2ccc(cc2)OCC3CO3)OCC4CO4	312.4	C(CN)CN		74.125		1	NA	200							113.00
c1cc(ccc1Cc2ccc(cc2)OCC3CO3)OCC4CO4	312.4	NCCNCCN		103.17		1	120			2.29	62		20.2		152.80
c1cc(ccc1Cc2ccc(cc2)OCC3CO3)OCC4CO4	312.4	NCCNCCN		103.17		1	120		5.90E-05	2.969	72	106.08
c1cc(ccc1Cc2ccc(cc2)OCC3CO3)OCC4CO4	312.4	NCCNCCN		103.17		1	120		4.93E-04	3.081	81	111.9
c1cc(ccc1Cc2ccc(cc2)OCC3CO3)OCC4CO4	312.4	NCCNCCN		103.17		1	120		1.00E-02
c1cc(ccc1Cc2ccc(cc2)OCC3CO3)OCC4CO4	312.4	NCCNCCN		103.17		1	120		1.00E-01
c1cc(ccc1Cc2ccc(cc2)OCC3CO3)OCC4CO4	312.4	c1cc(cc(c1)N)N		108.14		1	NA	200							160.00
c1cc(ccc1Cc2ccc(cc2)OCC3CO3)OCC4CO4	312.4	C(CCCN)CCN		116.125		1	NA								93.85
c1cc(ccc1Cc2ccc(cc2)OCC3CO3)OCC4CO4	312.4	c1cc(ccc1Cc2ccc(cc2)N)N		198		1	180							1.232	157.00
c1cc(ccc1Cc2ccc(cc2)OCC3CO3)OCC4CO4	312.4	C1CC(CCC1CC2CCC(CC2)N)N		210.365		1	NA	200							147.50
c1cc(ccc1Cc2ccc(cc2)OCC3CO3)OCC4CO4	312.4	CC(COCC(C)OCC(C)OCC(C)N)N		230		1	NA	200							84.00
c1cc(ccc1Cc2ccc(cc2)OCC3CO3)OCC4CO4	312.4	c1cc(cc(c1)S(=O)(=O)c2cccc(c2)N)N		248.3		1	NA	225						1.2625	179.62
c1cc(ccc1Cc2ccc(cc2)OCC3CO3)OCC4CO4	312.4	CCc1cc(c(c(c1N)C)N)CC		356.5		1	175			2.76	64.1				139.70
c1cc(ccc1Cc2ccc(cc2)OCC3CO3)OCC4CO4	312.4	CCc1cc(c(c(c1N)C)N)CC		356.5		1				2.72	77.6			1.2
c1cc(ccc1Cc2ccc(cc2)OCC3CO3)OCC4CO4	312.4	CCc1cc(c(c(c1N)C)N)CC		356.5		1	176	RT	10^-5	2.52	70
c1cc(ccc1Cc2ccc(cc2)OCC3CO3)OCC4CO4	312.4	CCc1cc(c(c(c1N)C)N)CC		356.5		1	176	RT	10^-3	2.77	80
c1cc(ccc1Cc2ccc(cc2)OCC3CO3)OCC4CO4	312.4	CCc1cc(c(c(c1N)C)N)CC		356.5		1	176	RT	10^-1	2.89	95
c1cc(ccc1Cc2ccc(cc2)OCC3CO3)OCC4CO4	312.4	CCc1cc(c(c(c1N)C)N)CC		356.5		1	176	50	10^-3	2.28	62
c1cc(ccc1Cc2ccc(cc2)OCC3CO3)OCC4CO4	312.4	CCc1cc(c(c(c1N)C)N)CC		356.5		1	176	50	10^-1	2.57	80
c1cc(ccc1Cc2ccc(cc2)OCC3CO3)OCC4CO4	312.4	CCc1cc(c(c(c1N)C)N)CC		356.5		1	176	80	10^-3	1.95	50
c1cc(ccc1Cc2ccc(cc2)OCC3CO3)OCC4CO4	312.4	CCc1cc(c(c(c1N)C)N)CC		356.5		1	176	80	10^-1	2.58	62
c1cc(ccc1Cc2ccc(cc2)OCC3CO3)OCC4CO4	312.4	CC(COCC(C)OCC(C)OCC(C)N)N		400		1	NA	200							52.00
c1cc(ccc1Cc2ccc(cc2)OCC3CO3)OCC4CO4	312.4	CC(COCC(C)OCC(C)OCC(C)N)N		2000		1	NA	200							-26.00
c1cc(ccc1Cc2ccc(cc2)OCC3CO3)OCC4CO4	312.4	CC(COCC(C)OCC(C)OCC(C)N)N		4000		1	NA	200							-48.00
CC(C)(c1ccc(cc1)OCC2CO2)c3ccc(cc3)OCC4CO4	340	C(CN)N		60.1		1	120			�	�	110		12.85	110.00
CC(C)(c1ccc(cc1)OCC2CO2)c3ccc(cc3)OCC4CO4	340	C(CN)CN		74.125		1	200								137.00
CC(C)(c1ccc(cc1)OCC2CO2)c3ccc(cc3)OCC4CO4	340	C1CCNCC1		85.15		1	NA			2.94	65.8
CC(C)(c1ccc(cc1)OCC2CO2)c3ccc(cc3)OCC4CO4	340	C(CCN)CN		92.124		1	140							1.199	118.85
CC(C)(c1ccc(cc1)OCC2CO2)c3ccc(cc3)OCC4CO4	340	NCCNCCN		103.17		1	120			2.55	54	108		1.133	119.00
CC(C)(c1ccc(cc1)OCC2CO2)c3ccc(cc3)OCC4CO4	340	NCCNCCN		103.17		1	20								145.00
CC(C)(c1ccc(cc1)OCC2CO2)c3ccc(cc3)OCC4CO4	340	NCCNCCN		103.17		1.00	40								141.00
CC(C)(c1ccc(cc1)OCC2CO2)c3ccc(cc3)OCC4CO4	340	NCCNCCN		103.17		1	70								143.00
CC(C)(c1ccc(cc1)OCC2CO2)c3ccc(cc3)OCC4CO4	340	C(CO)NCCO		105.14		1	80		1.30E-03
CC(C)(c1ccc(cc1)OCC2CO2)c3ccc(cc3)OCC4CO4	340	C(CO)NCCO		105.14		1	80		1.30E-02
CC(C)(c1ccc(cc1)OCC2CO2)c3ccc(cc3)OCC4CO4	340	C(CO)NCCO		105.14		1	80		1.30E-01
CC(C)(c1ccc(cc1)OCC2CO2)c3ccc(cc3)OCC4CO4	340	C(CO)NCCO		105.14		1	80		1.40E+00
CC(C)(c1ccc(cc1)OCC2CO2)c3ccc(cc3)OCC4CO4	340	C(CO)NCCO		105.14		1	80		1.50E+01
CC(C)(c1ccc(cc1)OCC2CO2)c3ccc(cc3)OCC4CO4	340	C(CO)NCCO		105.14		1	80		1.34E+02
CC(C)(c1ccc(cc1)OCC2CO2)c3ccc(cc3)OCC4CO4	340	C(CO)NCCO		105.14		1	80		1.30E+03
CC(C)(c1ccc(cc1)OCC2CO2)c3ccc(cc3)OCC4CO4	340	C(CO)NCCO		105.14		1	80		3.90E+03
CC(C)(c1ccc(cc1)OCC2CO2)c3ccc(cc3)OCC4CO4	340	C(CO)NCCO		105.14		1	80		1.40E+04
CC(C)(c1ccc(cc1)OCC2CO2)c3ccc(cc3)OCC4CO4	340	C(CO)NCCO		105.14		1	80	-60	1470
CC(C)(c1ccc(cc1)OCC2CO2)c3ccc(cc3)OCC4CO4	340	C(CO)NCCO		105.14		1	80	-20	1470
CC(C)(c1ccc(cc1)OCC2CO2)c3ccc(cc3)OCC4CO4	340	C(CO)NCCO		105.14		1	80	22	1470
CC(C)(c1ccc(cc1)OCC2CO2)c3ccc(cc3)OCC4CO4	340	C(CO)NCCO		105.14		1	80	60	1470
CC(C)(c1ccc(cc1)OCC2CO2)c3ccc(cc3)OCC4CO4	340	c1cc(cc(c1)N)N		108.14		1	200			1.27	50.2	23.6			169.20
CC(C)(c1ccc(cc1)OCC2CO2)c3ccc(cc3)OCC4CO4	340	C(CCCN)CCN		116.125		1	130							1.206	106.85
CC(C)(c1ccc(cc1)OCC2CO2)c3ccc(cc3)OCC4CO4	340	CC(N)N1CCNCC1		129		1	120			2.47	56	95	19.9	1.132	110.00
CC(C)(c1ccc(cc1)OCC2CO2)c3ccc(cc3)OCC4CO4	340	C1CC(CC(C1)CN)CN		142.24		1	25								150.00
CC(C)(c1ccc(cc1)OCC2CO2)c3ccc(cc3)OCC4CO4	340	C(CNCCNCCN)N		146.23		1	130			2.42	53	111	16.6	1.124	124.00
CC(C)(c1ccc(cc1)OCC2CO2)c3ccc(cc3)OCC4CO4	340	C(CNCCNCCN)N		146.23		0.77	100			1.47	40.10	64.82
CC(C)(c1ccc(cc1)OCC2CO2)c3ccc(cc3)OCC4CO4	340	C(CNCCNCCN)N		146.23		1.00	100			1.65	47.94	73.18
CC(C)(c1ccc(cc1)OCC2CO2)c3ccc(cc3)OCC4CO4	340	C(CNCCNCCN)N		146.23		1.15	100			1.76	50.20	79.98
CC(C)(c1ccc(cc1)OCC2CO2)c3ccc(cc3)OCC4CO4	340	C(CNCCNCCN)N		146.23		1.54	100			1.55	41.96	69.63
CC(C)(c1ccc(cc1)OCC2CO2)c3ccc(cc3)OCC4CO4	340	CC(COCC(C)OCC(C)OCC(C)N)N		148		1	160					13
CC(C)(c1ccc(cc1)OCC2CO2)c3ccc(cc3)OCC4CO4	340	CC(COCC(C)OCC(C)OCC(C)N)N		148		1.00	170					13.7
CC(C)(c1ccc(cc1)OCC2CO2)c3ccc(cc3)OCC4CO4	340	CC(COCC(C)OCC(C)OCC(C)N)N		148		1	180					21
CC(C)(c1ccc(cc1)OCC2CO2)c3ccc(cc3)OCC4CO4	340	CC(COCC(C)OCC(C)OCC(C)N)N		148		1.00	190					23
CC(C)(c1ccc(cc1)OCC2CO2)c3ccc(cc3)OCC4CO4	340	c1ccc2c(c1)C(=O)OC2=O		148.1		1	NA
CC(C)(c1ccc(cc1)OCC2CO2)c3ccc(cc3)OCC4CO4	340	CC12CCCCC1C(=O)OC2=O		168.19		1	160			3.06	70		7.56		114.00
CC(C)(c1ccc(cc1)OCC2CO2)c3ccc(cc3)OCC4CO4	340	CC1(CC(CC(C1)(C)CN)N)C		170		1	160			2.65	58	123	17.5	1.111	155.00
CC(C)(c1ccc(cc1)OCC2CO2)c3ccc(cc3)OCC4CO4	340	CC1(CC(CC(C1)(C)CN)N)C		170		1	25				71				165.00
CC(C)(c1ccc(cc1)OCC2CO2)c3ccc(cc3)OCC4CO4	340	CC1CC(CC(C1)(C)C)N		170		1	25								84.00
CC(C)(c1ccc(cc1)OCC2CO2)c3ccc(cc3)OCC4CO4	340	CC1=CC2CC1C3C2C(=O)OC3=O		178.18		1	NA
CC(C)(c1ccc(cc1)OCC2CO2)c3ccc(cc3)OCC4CO4	340	C(CNCCNCCNCCN)N		189		1	130			2.34	54	100		1.116	126.00
CC(C)(c1ccc(cc1)OCC2CO2)c3ccc(cc3)OCC4CO4	340	c1cc(ccc1Cc2ccc(cc2)N)N		198		1	NA								183.00
CC(C)(c1ccc(cc1)OCC2CO2)c3ccc(cc3)OCC4CO4	340	c1cc(ccc1Cc2ccc(cc2)N)N		198		0.89	150			2.25	35.00	119.19
CC(C)(c1ccc(cc1)OCC2CO2)c3ccc(cc3)OCC4CO4	340	c1cc(ccc1Cc2ccc(cc2)N)N		198		1.00	150			2.65	67.06	126.10
CC(C)(c1ccc(cc1)OCC2CO2)c3ccc(cc3)OCC4CO4	340	c1cc(ccc1Cc2ccc(cc2)N)N		198		1.11	150			3.23	78.14	131.87
CC(C)(c1ccc(cc1)OCC2CO2)c3ccc(cc3)OCC4CO4	340	c1cc(ccc1Cc2ccc(cc2)N)N		198		1.26	150			2.47	37.84	122.03
CC(C)(c1ccc(cc1)OCC2CO2)c3ccc(cc3)OCC4CO4	340	C(CCCCCCN)CCCCCN		200.364		1	130							1.153	94.85
CC(C)(c1ccc(cc1)OCC2CO2)c3ccc(cc3)OCC4CO4	340	C1CC(CCC1CC2CCC(CC2)N)N		210.365		2.5	160							1.12	78.00
CC(C)(c1ccc(cc1)OCC2CO2)c3ccc(cc3)OCC4CO4	340	C1CC(CCC1CC2CCC(CC2)N)N		210.365		2.14	160							1.13	91.00
CC(C)(c1ccc(cc1)OCC2CO2)c3ccc(cc3)OCC4CO4	340	C1CC(CCC1CC2CCC(CC2)N)N		210.365		1.79	160							1.13	106.00
CC(C)(c1ccc(cc1)OCC2CO2)c3ccc(cc3)OCC4CO4	340	C1CC(CCC1CC2CCC(CC2)N)N		210.365		1.50	160							1.14	112.96
CC(C)(c1ccc(cc1)OCC2CO2)c3ccc(cc3)OCC4CO4	340	C1CC(CCC1CC2CCC(CC2)N)N		210.365		1.39	160								120.15
CC(C)(c1ccc(cc1)OCC2CO2)c3ccc(cc3)OCC4CO4	340	C1CC(CCC1CC2CCC(CC2)N)N		210.365		1.31	160								130.05
CC(C)(c1ccc(cc1)OCC2CO2)c3ccc(cc3)OCC4CO4	340	C1CC(CCC1CC2CCC(CC2)N)N		210.365		1.20	160								138.13
CC(C)(c1ccc(cc1)OCC2CO2)c3ccc(cc3)OCC4CO4	340	C1CC(CCC1CC2CCC(CC2)N)N		210.365		1.12	160								148.02
CC(C)(c1ccc(cc1)OCC2CO2)c3ccc(cc3)OCC4CO4	340	C1CC(CCC1CC2CCC(CC2)N)N		210.365		1.01	160							1.16	161.20
CC(C)(c1ccc(cc1)OCC2CO2)c3ccc(cc3)OCC4CO4	340	C1CC(CCC1CC2CCC(CC2)N)N		210.365		0.91	160								137.11
CC(C)(c1ccc(cc1)OCC2CO2)c3ccc(cc3)OCC4CO4	340	C1CC(CCC1CC2CCC(CC2)N)N		210.365		0.80	160								109.10
CC(C)(c1ccc(cc1)OCC2CO2)c3ccc(cc3)OCC4CO4	340	C1CC(CCC1CC2CCC(CC2)N)N		210.365		0.70	160							1.17	76.87
CC(C)(c1ccc(cc1)OCC2CO2)c3ccc(cc3)OCC4CO4	340	C1CC(CCC1CC2CCC(CC2)N)N		210.365		0.61	160								64.46
CC(C)(c1ccc(cc1)OCC2CO2)c3ccc(cc3)OCC4CO4	340	C1CC(CCC1CC2CCC(CC2)N)N		210.365		0.52	160							1.19	47.51
CC(C)(c1ccc(cc1)OCC2CO2)c3ccc(cc3)OCC4CO4	340	C1CC(CCC1CC2CCC(CC2)N)N		210.365		1.00	200			2.18	43.2				178.00
CC(C)(c1ccc(cc1)OCC2CO2)c3ccc(cc3)OCC4CO4	340	C1CC(CCC1CC2CCC(CC2)N)N		210.365		1	200								189.00
CC(C)(c1ccc(cc1)OCC2CO2)c3ccc(cc3)OCC4CO4	340	C1CC(CCC1CC2CCC(CC2)N)N		230		0.60	125								35.04
CC(C)(c1ccc(cc1)OCC2CO2)c3ccc(cc3)OCC4CO4	340	C1CC(CCC1CC2CCC(CC2)N)N		230		0.70	125								49.53
CC(C)(c1ccc(cc1)OCC2CO2)c3ccc(cc3)OCC4CO4	340	C1CC(CCC1CC2CCC(CC2)N)N		230		0.80	125								63.39
CC(C)(c1ccc(cc1)OCC2CO2)c3ccc(cc3)OCC4CO4	340	C1CC(CCC1CC2CCC(CC2)N)N		230		0.90	125								77.39
CC(C)(c1ccc(cc1)OCC2CO2)c3ccc(cc3)OCC4CO4	340	C1CC(CCC1CC2CCC(CC2)N)N		230		1.00	125								89.08
CC(C)(c1ccc(cc1)OCC2CO2)c3ccc(cc3)OCC4CO4	340	C1CC(CCC1CC2CCC(CC2)N)N		230		1.10	125								84.04
CC(C)(c1ccc(cc1)OCC2CO2)c3ccc(cc3)OCC4CO4	340	C1CC(CCC1CC2CCC(CC2)N)N		230		1.20	125								73.05
CC(C)(c1ccc(cc1)OCC2CO2)c3ccc(cc3)OCC4CO4	340	C1CC(CCC1CC2CCC(CC2)N)N		230		1.25	125								69.48
CC(C)(c1ccc(cc1)OCC2CO2)c3ccc(cc3)OCC4CO4	340	C1CC(CCC1CC2CCC(CC2)N)N		230		1.30	125								65.70
CC(C)(c1ccc(cc1)OCC2CO2)c3ccc(cc3)OCC4CO4	340	C1CC(CCC1CC2CCC(CC2)N)N		230		1.40	125								56.04
CC(C)(c1ccc(cc1)OCC2CO2)c3ccc(cc3)OCC4CO4	340	CC(COCC(C)OCC(C)OCC(C)N)N		230		1	200								99.00
CC(C)(c1ccc(cc1)OCC2CO2)c3ccc(cc3)OCC4CO4	340	CC(COCC(C)OCC(C)OCC(C)N)N		230		1	180					10.5		1.156
CC(C)(c1ccc(cc1)OCC2CO2)c3ccc(cc3)OCC4CO4	340	c1cc(cc(c1)S(=O)(=O)c2cccc(c2)N)N		248.3		1	25								202.50
CC(C)(c1ccc(cc1)OCC2CO2)c3ccc(cc3)OCC4CO4	340	c1cc(cc(c1)S(=O)(=O)c2cccc(c2)N)N		248.3		1	225								204.50
CC(C)(c1ccc(cc1)OCC2CO2)c3ccc(cc3)OCC4CO4	340	CN(C)Cc1cc(c(c(c1)CN(C)C)O)CN(C)C		265.39		1	NA
CC(C)(c1ccc(cc1)OCC2CO2)c3ccc(cc3)OCC4CO4	340	Cc1cc(cc(c1N)C)Cc2cc(c(c(c2)C)N)C		310.5		1	25								165.00
CC(C)(c1ccc(cc1)OCC2CO2)c3ccc(cc3)OCC4CO4	340	C(OCCCOC(=O)C1=CC=C(N)C=C1)(=O)C2=CC=C(N)C=C2		314.34		1	25								180.00
CC(C)(c1ccc(cc1)OCC2CO2)c3ccc(cc3)OCC4CO4	340	CCc1cc(c(c(c1N)C)N)CC		356.5		1	NA
CC(C)(c1ccc(cc1)OCC2CO2)c3ccc(cc3)OCC4CO4	340	CCc1cc(c(c(c1N)CC)Cl)Cc2cc(c(c(c2Cl)CC)N)CC		379.4		1	25								172.00
CC(C)(c1ccc(cc1)OCC2CO2)c3ccc(cc3)OCC4CO4	340	CC(COCC(C)OCC(C)OCC(C)N)N		400		1.00	200			2.556	57.2			1.123	55.00
CC(C)(c1ccc(cc1)OCC2CO2)c3ccc(cc3)OCC4CO4	340	CC(COCC(C)OCC(C)OCC(C)N)N		400		1	40								58.10
CC(C)(c1ccc(cc1)OCC2CO2)c3ccc(cc3)OCC4CO4	340	CC(COCC(C)OCC(C)OCC(C)N)N		400		1	20								54.90
CC(C)(c1ccc(cc1)OCC2CO2)c3ccc(cc3)OCC4CO4	340	CC(COCC(C)OCC(C)OCC(C)N)N		400		1	10								53.10
CC(C)(c1ccc(cc1)OCC2CO2)c3ccc(cc3)OCC4CO4	340	CC(COCC(C)OCC(C)OCC(C)N)N		400		1	5								53.10
CC(C)(c1ccc(cc1)OCC2CO2)c3ccc(cc3)OCC4CO4	340	CC(C)(c1ccc(cc1)Oc2ccc(cc2)N)c3ccc(cc3)Oc4ccc(cc4)N		410.5		1	25								169.00
CC(C)(c1ccc(cc1)OCC2CO2)c3ccc(cc3)OCC4CO4	340	c1cc(ccc1N)Oc2ccc(cc2)S(=O)(=O)c3ccc(cc3)Oc4ccc(cc4)N		432.5		1	25								183.00
CC(C)(c1ccc(cc1)OCC2CO2)c3ccc(cc3)OCC4CO4	340	CC(COCC(C)OCC(C)OCC(C)N)N	CCC(C)(C(=O)OC)CC(C)(C(=O)OC)CC(C)(C(=O)OC)CC(C)(C(=O)OC)CC(C)(C(=O)OC)C	440	530.66	1	25		0.226		82
CC(C)(c1ccc(cc1)OCC2CO2)c3ccc(cc3)OCC4CO4	340	CC(COCC(C)OCC(C)OCC(C)N)N	CCC(C)(C(=O)OC)CC(C)(C(=O)OC)CC(C)(C(=O)OC)CC(C)(C(=O)OC)CC(C)(C(=O)OC)C	440	530.66	1	25		0.00246		69
CC(C)(c1ccc(cc1)OCC2CO2)c3ccc(cc3)OCC4CO4	340	CC(COCC(C)OCC(C)OCC(C)N)N	CCC(C)(C(=O)OC)CC(C)(C(=O)OC)CC(C)(C(=O)OC)CC(C)(C(=O)OC)CC(C)(C(=O)OC)C	440	530.66	1	25		1.10E-04
CC(C)(c1ccc(cc1)OCC2CO2)c3ccc(cc3)OCC4CO4	340	CC(COCC(C)OCC(C)OCC(C)N)N	CCC(C)(C(=O)OC)CC(C)(C(=O)OC)CC(C)(C(=O)OC)CC(C)(C(=O)OC)CC(C)(C(=O)OC)C	440	530.66	1	25		1.10E-03
CC(C)(c1ccc(cc1)OCC2CO2)c3ccc(cc3)OCC4CO4	340	CC(COCC(C)OCC(C)OCC(C)N)N	CCC(C)(C(=O)OC)CC(C)(C(=O)OC)CC(C)(C(=O)OC)CC(C)(C(=O)OC)CC(C)(C(=O)OC)C	440	530.66	1	25		1.20E-01
CC(C)(c1ccc(cc1)OCC2CO2)c3ccc(cc3)OCC4CO4	340	CC(COCC(C)OCC(C)OCC(C)N)N	CCC(C)(C(=O)OC)CC(C)(C(=O)OC)CC(C)(C(=O)OC)CC(C)(C(=O)OC)CC(C)(C(=O)OC)C	440	530.66	1	25		1.1
CC(C)(c1ccc(cc1)OCC2CO2)c3ccc(cc3)OCC4CO4	340	CC(COCC(C)OCC(C)OCC(C)N)N	CCC(C)(C(=O)OC)CC(C)(C(=O)OC)CC(C)(C(=O)OC)CC(C)(C(=O)OC)CC(C)(C(=O)OC)C	440	530.66	1	25		12
CC(C)(c1ccc(cc1)OCC2CO2)c3ccc(cc3)OCC4CO4	340	CC(COCC(C)OCC(C)OCC(C)N)N	CCC(C)(C(=O)OC)CC(C)(C(=O)OC)CC(C)(C(=O)OC)CC(C)(C(=O)OC)CC(C)(C(=O)OC)C	440	530.66	1	25		2.50E+03
CC(C)(c1ccc(cc1)OCC2CO2)c3ccc(cc3)OCC4CO4	340	CC(COCC(C)OCC(C)OCC(C)N)N	CCC(C)(C(=O)OC)CC(C)(C(=O)OC)CC(C)(C(=O)OC)CC(C)(C(=O)OC)CC(C)(C(=O)OC)C	440	530.66	1	25		4.90E+03
CC(C)(c1ccc(cc1)OCC2CO2)c3ccc(cc3)OCC4CO4	340	CC(COCC(C)OCC(C)OCC(C)N)N	CCC(C)(C(=O)OC)CC(C)(C(=O)OC)CC(C)(C(=O)OC)CC(C)(C(=O)OC)CC(C)(C(=O)OC)C	440	530.66	1	25		5.20E+03
CC(C)(c1ccc(cc1)OCC2CO2)c3ccc(cc3)OCC4CO4	340	CC(COCC(C)OCC(C)OCC(C)N)N	CCC(C)(C(=O)OC)CC(C)(C(=O)OC)CC(C)(C(=O)OC)CC(C)(C(=O)OC)CC(C)(C(=O)OC)C	440	530.66	1	25		1.10E-02
CC(C)(c1ccc(cc1)OCC2CO2)c3ccc(cc3)OCC4CO4	340	CC(COCC(C)OCC(C)OCC(C)N)N		440		1.00	180					14.2
CC(C)(c1ccc(cc1)OCC2CO2)c3ccc(cc3)OCC4CO4	340	CC(COCC(C)OCC(C)OCC(C)N)N		2000		1	200			N/aa	0.798				-28.00
CC(C)(c1ccc(cc1)OCC2CO2)c3ccc(cc3)OCC4CO4	340	CC(COCC(C)OCC(C)OCC(C)N)N		4000		1.00	200								-47.00
CC(C)(c1ccc(cc1)OCC2CO2)c3ccc(cc3)OCC4CO4	370	c1ccc(cc1)N		93		1	60								72.76
CC(C)(c1ccc(cc1)OCC2CO2)c3ccc(cc3)OCC4CO4	370	c1ccc(cc1)N		93		1	65								75.89
CC(C)(c1ccc(cc1)OCC2CO2)c3ccc(cc3)OCC4CO4	370	c1ccc(cc1)N		93		1	70								77.56
CC(C)(c1ccc(cc1)OCC2CO2)c3ccc(cc3)OCC4CO4	370	c1ccc(cc1)N		93		1	75								81.89
CC(C)(c1ccc(cc1)OCC2CO2)c3ccc(cc3)OCC4CO4	370	c1ccc(cc1)N		93		1	80								83.57
CC(C)(c1ccc(cc1)OCC2CO2)c3ccc(cc3)OCC4CO4	370	c1ccc(cc1)N		93		1	90								84.51
CC(C)(c1ccc(cc1)OCC2CO2)c3ccc(cc3)OCC4CO4	370	c1ccc(cc1)N		93		1	100								85.94
CC(C)(c1ccc(cc1)OCC2CO2)c3ccc(cc3)OCC4CO4	370	c1ccc(cc1)N		93		1	110								83.27
CC(C)(c1ccc(cc1)OCC2CO2)c3ccc(cc3)OCC4CO4	370	c1ccc(cc1)N		93		1	120								83.73
CC(C)(c1ccc(cc1)OCC2CO2)c3ccc(cc3)OCC4CO4	370	c1ccc(cc1)N		93		1	130								83.95
CC(C)(c1ccc(cc1)OCC2CO2)c3ccc(cc3)OCC4CO4	370	c1cc(ccc1Cc2ccc(cc2)N)N		198		0.74	100				95
CC(C)(c1ccc(cc1)OCC2CO2)c3ccc(cc3)OCC4CO4	370	c1cc(ccc1Cc2ccc(cc2)N)N		198		1	100
CC(C)(c1ccc(cc1)OCC2CO2)c3ccc(cc3)OCC4CO4	370	c1cc(ccc1Cc2ccc(cc2)N)N		198		1.11	100
CC(C)(c1ccc(cc1)OCC2CO2)c3ccc(cc3)OCC4CO4	370	c1cc(ccc1Cc2ccc(cc2)N)N		198		1.3	100				82
CC(C)(c1ccc(cc1)OCC2CO2)c3ccc(cc3)OCC4CO4	370	c1cc(ccc1Cc2ccc(cc2)N)N		198		1.48	100				84
CC(C)(c1ccc(cc1)OCC2CO2)c3ccc(cc3)OCC4CO4	370	c1cc(ccc1Cc2ccc(cc2)N)N		198		1.00	70								91.54
CC(C)(c1ccc(cc1)OCC2CO2)c3ccc(cc3)OCC4CO4	370	c1cc(ccc1Cc2ccc(cc2)N)N		198		1.00	80								103.33
CC(C)(c1ccc(cc1)OCC2CO2)c3ccc(cc3)OCC4CO4	370	c1cc(ccc1Cc2ccc(cc2)N)N		198		1.00	90								111.74
CC(C)(c1ccc(cc1)OCC2CO2)c3ccc(cc3)OCC4CO4	370	c1cc(ccc1Cc2ccc(cc2)N)N		198		1.00	100								123.05
CC(C)(c1ccc(cc1)OCC2CO2)c3ccc(cc3)OCC4CO4	370	c1cc(ccc1Cc2ccc(cc2)N)N		198		1.00	110								126.64
CC(C)(c1ccc(cc1)OCC2CO2)c3ccc(cc3)OCC4CO4	370	c1cc(ccc1Cc2ccc(cc2)N)N		198		1.00	120								135.78
CC(C)(c1ccc(cc1)OCC2CO2)c3ccc(cc3)OCC4CO4	370	c1cc(ccc1Cc2ccc(cc2)N)N		198		1.00	130								146.60
CC(C)(c1ccc(cc1)OCC2CO2)c3ccc(cc3)OCC4CO4	370	c1cc(ccc1Cc2ccc(cc2)N)N		198		1.00	140								155.49
CC(C)(c1ccc(cc1)OCC2CO2)c3ccc(cc3)OCC4CO4	370	c1cc(ccc1Cc2ccc(cc2)N)N		198		1.00	150								163.19
CC(C)(c1ccc(cc1)OCC2CO2)c3ccc(cc3)OCC4CO4	370	c1cc(ccc1Cc2ccc(cc2)N)N		198		1.00	160								165.82
CC(C)(c1ccc(cc1)OCC2CO2)c3ccc(cc3)OCC4CO4	370	c1cc(ccc1Cc2ccc(cc2)N)N		198		1.00	170								165.80
CC(C)(c1ccc(cc1)OCC2CO2)c3ccc(cc3)OCC4CO4	370	c1cc(ccc1Cc2ccc(cc2)N)N		198		1.00	180								165.53
CC(C)(c1ccc(cc1)OCC2CO2)c3ccc(cc3)OCC4CO4	370	CC(COCC(C)OCC(C)OCC(C)N)N		230		1	22			1.3	35		15.1
CC(C)(c1ccc(cc1)OCC2CO2)c3ccc(cc3)OCC4CO4	370	CC(COCC(C)OCC(C)OCC(C)N)N		230		1	210						24.6
CC(C)(c1ccc(cc1)OCC2CO2)c3ccc(cc3)OCC4CO4	370	CC(COCC(C)OCC(C)OCC(C)N)N		230		1	170						27.9
CC(C)(c1ccc(cc1)OCC2CO2)c3ccc(cc3)OCC4CO4	370	CC(COCC(C)OCC(C)OCC(C)N)N		400		1	210						29
CC(C)(c1ccc(cc1)OCC2CO2)c3ccc(cc3)OCC4CO4	370	CC(COCC(C)OCC(C)OCC(C)N)N		400		1.25	210						27.8
CC(C)(c1ccc(cc1)OCC2CO2)c3ccc(cc3)OCC4CO4	370	CC(COCC(C)OCC(C)OCC(C)N)N		400		1.25	170						28.3
CC(C)(c1ccc(cc1)OCC2CO2)c3ccc(cc3)OCC4CO4	370	CC(COCC(C)OCC(C)OCC(C)N)N		400		1.5	210						23.1
CC(C)(c1ccc(cc1)OCC2CO2)c3ccc(cc3)OCC4CO4	370	CC(COCC(C)OCC(C)OCC(C)N)N		400		1.5	170						22.4
CC(C)(c1ccc(cc1)OCC2CO2)c3ccc(cc3)OCC4CO4	370	CC(COCC(C)OCC(C)OCC(C)N)N		400		1.11	199						28
CC(C)(c1ccc(cc1)OCC2CO2)c3ccc(cc3)OCC4CO4	370	CC(COCC(C)OCC(C)OCC(C)N)N		400		1.24	194						27.4
CC(C)(c1ccc(cc1)OCC2CO2)c3ccc(cc3)OCC4CO4	370	CC(COCC(C)OCC(C)OCC(C)N)N		400		1.3	191						18.8
CC(C)(c1ccc(cc1)OCC2CO2)c3ccc(cc3)OCC4CO4	400	CC(COCC(C)OCC(C)OCC(C)N)N		230		1	22			1.1	38.4
CC(C)(c1ccc(cc1)OCC2CO2)c3ccc(cc3)OCC4CO4	400	CC(COCC(C)OCC(C)OCC(C)N)N		230		1	40			1	36.4
CC(C)(c1ccc(cc1)OCC2CO2)c3ccc(cc3)OCC4CO4	400	CC(COCC(C)OCC(C)OCC(C)N)N		230		1	75			3.8	27.7
CC(C)(c1ccc(cc1)OCC2CO2)c3ccc(cc3)OCC4CO4	400	CC(COCC(C)OCC(C)OCC(C)N)N		230		0.67	22			0.1	7		12.1
CC(C)(c1ccc(cc1)OCC2CO2)c3ccc(cc3)OCC4CO4	400	CC(COCC(C)OCC(C)OCC(C)N)N		230		0.8	22			1.25	34.6		20.8
CC(C)(c1ccc(cc1)OCC2CO2)c3ccc(cc3)OCC4CO4	400	CC(COCC(C)OCC(C)OCC(C)N)N		230		1.25	22			1	41.3		18.5
CC(C)(c1ccc(cc1)OCC2CO2)c3ccc(cc3)OCC4CO4	400	CC(COCC(C)OCC(C)OCC(C)N)N		230		1.5	22			0.9	29.1		16.8
CC(C)(c1ccc(cc1)OCC2CO2)c3ccc(cc3)OCC4CO4	400	CCC(COCC(C)C)(COCC(C)C)COCC(C)N		440		1	22			0.78	24.1
CC(C)(c1ccc(cc1)OCC2CO2)c3ccc(cc3)OCC4CO4	400	CCC(COCC(C)C)(COCC(C)C)COCC(C)N		440		1	40			0.8	29.9
CC(C)(c1ccc(cc1)OCC2CO2)c3ccc(cc3)OCC4CO4	400	CCC(COCC(C)C)(COCC(C)C)COCC(C)N		440		1	75			0.76	32.7
c1cc(ccc1Cc2ccc(cc2)N(CC3CO3)CC4CO4)N(CC5CO5)CC6CO6	422.5	c1cc(ccc1N)S(=O)(=O)c2ccc(cc2)N		248.3		1	180								288.00
c1cc(ccc1Cc2ccc(cc2)N(CC3CO3)CC4CO4)N(CC5CO5)CC6CO6	422.52	c1cc(ccc1Cc2ccc(cc2)N)N		198		1	230							1.255	231.85
c1cc(ccc1Cc2ccc(cc2)N(CC3CO3)CC4CO4)N(CC5CO5)CC6CO6	422.52	c1cc(cc(c1)N)N		108.14		1	NA							1.287	233.85
c1cc(ccc1Cc2ccc(cc2)N(CC3CO3)CC4CO4)N(CC5CO5)CC6CO6	422.52	Cc1cc(cc(c1N)C)Cc2cc(c(c(c2)C)N)C	Cc1cc(cc(c1N)C(C)C)Cc2cc(c(c(c2)C(C)C)N)C	310.5	310.48	1	180								226.60
CC(C)(c1ccc(cc1)OCC2CO2)c3ccc(cc3)OCC4CO4	500	CC(COCC(C)OCC(C)OCC(C)N)N		230		1	22			0.9	33.9		19.1
CC(C)(c1ccc(cc1)OCC2CO2)c3ccc(cc3)OCC4CO4	1000	CC(COCC(C)OCC(C)OCC(C)N)N		230		1	22			0.7	21.8		18
CC(C)(c1ccc(cc1)OCC2CO2)c3ccc(cc3)OCC4CO4	1650	CC(COCC(C)OCC(C)OCC(C)N)N		400		1	170						22.4
CC(C)(c1ccc(cc1)OCC2CO2)c3ccc(cc3)OCC4CO4	1650	CC(COCC(C)OCC(C)OCC(C)N)N		400		1	210						27.3
CC(C)(c1ccc(cc1)OCC2CO2)c3ccc(cc3)OCC4CO4	1650	CC(COCC(C)OCC(C)OCC(C)N)N		400		1.25	210						24.6
CC(C)(c1ccc(cc1)OCC2CO2)c3ccc(cc3)OCC4CO4	1650	CC(COCC(C)OCC(C)OCC(C)N)N		400		1.25	170						23.5
CC(C)(c1ccc(cc1)OCC2CO2)c3ccc(cc3)OCC4CO4	2900	CC(COCC(C)OCC(C)OCC(C)N)N		400		1	210						24
CC(C)(c1ccc(cc1)OCC2CO2)c3ccc(cc3)OCC4CO4	2900	CC(COCC(C)OCC(C)OCC(C)N)N		400		1	170						20.5
CC(C)(c1ccc(cc1)OCC2CO2)c3ccc(cc3)OCC4CO4	2900	CC(COCC(C)OCC(C)OCC(C)N)N		400		1.25	210						25.7
CC(C)(c1ccc(cc1)OCC2CO2)c3ccc(cc3)OCC4CO4	3800	CC(COCC(C)OCC(C)OCC(C)N)N		400		1	210						21.2
